# Supplementary material for: A multi-generational risk assessment of Cry1F on the non-target soil organism Folsomia candida (Collembola) based on whole transcriptome profiling
Source: PeerJ. 2019 May 10;7:e6924. doi: 10.7717/peerj.6924 (PMC6512762; doi:10.7717/peerj.6924)
Supplement: Supplemental Information 2 — Raw data for survival and reproduction tests. [file peerj-07-6924-s002.xlsx]

## Sheet: Sheet1
Data S2. Raw data for survival and reproduction tests.
First generation
After synchronization, newborn juveniles were transferred to a new Petri dish and were fed with pure baker's yeast for 10 days. Then, 60 juveniles were transferred to 60 small plastic Petri dishes, respectively. 30 ones were fed BT diet, and 30 ones were fed CT diet. After 25 days, survival and reproduction were evaluated.
CT					BT
Sample No.	Survival	Reproduction	Remark		Sample No.	Survival	Reproduction	Remark
CT1	+	14			BT1	+	0	Eggs failed to hatch.
CT2	+	20			BT2	+	16
CT3	-	0	Adult escaped at the 13th day, with no egg.		BT3	+	18
CT4	-	20	Adult escaped at the 25th day, but juveniles were good.		BT4	+	19
CT5	+	22			BT5	+	25
CT6	+	14			BT6	+	19
CT7	+	22			BT7	+	15
CT8	+	17			BT8	+	19
CT9	+	13			BT9	-	14	Adult escaped at the 9th day, but juveniles were good.
CT10	+	23			BT10	+	0	Eggs failed to hatch.
CT11	+	17			BT11	+	20
CT12	+	25			BT12	+	19
CT13	+	21			BT13	+	27
CT14	+	35			BT14	+	23
CT15	+	12			BT15	+	0	Eggs failed to hatch.
CT16	+	14			BT16	+	21
CT17	+	16			BT17	+	14
CT18	+	17			BT18	+	23
CT19	+	12			BT19	+	2	Most of eggs failed to hatch.
CT20	+	19			BT20	+	16
CT21	+	35			BT21	-	0	Adult escaped at the 11th day, with no egg.
CT22	+	0	Eggs failed to hatch.		BT22	+	18
CT23	+	18			BT23	+	15
CT24	+	18			BT24	+	20
CT25	+	24			BT25	+	17
CT26	+	23			BT26	+	14
CT27	-	0	Adult escaped at the 13th day, with no egg.		BT27	+	25
CT28	+	18			BT28	+	18
CT29	+	23			BT29	+	29
CT30	+	21			BT30	+	18
Second generation
After independent synchronization, newborn juveniles were transferred to two new Petri dishes and were fed with CT or BT diet directly for 10 days. Then, 40 juveniles of each set were transferred to 40 small plastic Petri dishes, respectively. They were fed with their corresponding diet. After 25 days, survival and reproduction were evaluated.
CT					BT
Sample No.	Survival	Reproduction	Remark		Sample No.	Survival	Reproduction	Remark
CT1	+	19			BT1	+	15
CT2	+	23			BT2	+	33
CT3	+	41			BT3	+	14
CT4	+	12			BT4	+	17
CT5	+	15			BT5	+	22
CT6	+	25			BT6	+	1	Most of eggs failed to hatch.
CT7	+	29			BT7	+	18
CT8	+	34			BT8	+	35
CT9	+	19			BT9	+	20
CT10	+	9			BT10	+	22
CT11	+	16			BT11	+	18
CT12	+	20			BT12	+	18
CT13	+	23			BT13	+	17
CT14	+	0	Eggs failed to hatch.		BT14	+	17
CT15	+	15			BT15	+	17
CT16	-	0	Adult was killed by mistake, with no egg.		BT16	+	11
CT17	+	21			BT17	-	0	Adult was killed by mistake, with no egg.
CT18	+	37			BT18	+	9
CT19	+	0	No egg.		BT19	+	17
CT20	+	20			BT20	+	16
CT21	+	38			BT21	+	15
CT22	+	12			BT22	+	19
CT23	+	29			BT23	+	15
CT24	+	25			BT24	+	18
CT25	+	28			BT25	+	17
CT26	+	18			BT26	+	23
CT27	+	22			BT27	+	21
CT28	+	35			BT28	+	16
CT29	+	27			BT29	+	20
CT30	+	18			BT30	+	16
CT31	+	22			BT31	+	18
CT32	+	22			BT32	+	22
CT33	+	21			BT33	+	38
CT34	+	20			BT34	+	18
CT35	+	22			BT35	-	18	Adult escaped, but juveniles were good.
CT36	+	18			BT36	+	19
CT37	+	22			BT37	+	16
CT38	+	16			BT38	+	40
CT39	+	19			BT39	+	16
CT40	+	14			BT40	+	26
Third generation
After independent synchronization, newborn juveniles were transferred to two new Petri dishes and were fed with CT or BT diet directly for 10 days. Then, 40 juveniles of each set were transferred to 40 small plastic Petri dishes, respectively. They were fed with their corresponding diet. After 25 days, survival and reproduction were evaluated.
CT					BT
Sample No.	Survival	Reproduction	Remark		Sample No.	Survival	Reproduction	Remark
CT1	+	28			BT1	+	21
CT2	+	32			BT2	+	8
CT3	+	24			BT3	+	23
CT4	+	25			BT4	+	35
CT5	+	27			BT5	+	28
CT6	+	30			BT6	+	22
CT7	+	21			BT7	+	8
CT8	+	21			BT8	+	21
CT9	+	26			BT9	+	20
CT10	+	23			BT10	+	24
CT11	+	27			BT11	+	22
CT12	+	24			BT12	-	23	Adult escaped, but juveniles were good.
CT13	+	24			BT13	+	24
CT14	+	7			BT14	+	26
CT15	+	21			BT15	+	21
CT16	-	24	Adult escaped, but juveniles were good.		BT16	+	17
CT17	+	27			BT17	+	17
CT18	+	29			BT18	+	18
CT19	+	0	Eggs failed to hatch.		BT19	+	22
CT20	+	26			BT20	+	22
CT21	+	25			BT21	+	27
CT22	+	21			BT22	+	25
CT23	+	25			BT23	+	26
CT24	+	26			BT24	+	19
CT25	+	25			BT25	+	25
CT26	+	20			BT26	+	24
CT27	+	28			BT27	+	17
CT28	+	26			BT28	+	25
CT29	+	24			BT29	+	23
CT30	+	25			BT30	+	26
CT31	+	28			BT31	+	39
CT32	+	0	Eggs failed to hatch.		BT32	+	17
CT33	+	18			BT33	+	25
CT34	+	22			BT34	+	24
CT35	+	24			BT35	+	24
CT36	+	25			BT36	+	0	Eggs failed to hatch.
CT37	+	27			BT37	+	19
CT38	+	26			BT38	+	22
CT39	+	27			BT39	+	26
CT40	+	34			BT40	+	20
Except those escaped or was killed, all adults survived.
	The samples with no adult or juveniles were not calculated.
